# Supplementary material for: Analysis of Fatty Acid Composition and Volatile Profile of Powder from Edible Crickets (Acheta domesticus) Reared on Apple By-Products
Source: Foods. 2024 May 26;13(11):1668. doi: 10.3390/foods13111668 (PMC11172300; doi:10.3390/foods13111668)
Supplement: Supplementary file 1 [file foods-13-01668-s001.zip]

Archive with 1 entries (1 files):
- foods-2970250-supplementary_20240508.pdf
